# Supplementary material for: HIV’s Nef Interacts with β-Catenin of the Wnt Signaling Pathway in HEK293 Cells
Source: PLoS One. 2013 Oct 10;8(10):e77865. doi: 10.1371/journal.pone.0077865 (PMC3795062; doi:10.1371/journal.pone.0077865)
Supplement: Data File S2 — Row data for luciferase assay in which 293 cells were transfected with 15ng TopFlash or FopFlash, 5ng CMV-Renilla and with either empty vector or 50ng of codon-optimized WT-Nef, or Nef mutants. (XLS) [file pone.0077865.s002.xls]

## Sheet: set1
raw data set1
	no Wnt	Wnt
	EV	EV	WT Nef	D186A	F191A
	82160	45960	13760	12160	14800	FOP FL
	80560	51960	13400	10920	10200
	76640	45960	16640	16160	13160
	5800	140240	27960	42840	40120	TOP FL
	6440	124400	29520	42920	46000
	8120	193000	36040	50160	69520
	3457240	1620720	877640	638720	598710	FOP RL
	3480200	1699120	912200	603760	602750
	4040600	1669760	900400	645200	615222
	2225800	1413840	783840	388560	504560	TOP RL
	2343400	1175880	711280	415880	488160
	1951320	1328360	639160	371480	543800
	0.0237646	0.0283578	0.0156784	0.0190381	0.0247198	FOP FL/RL
	0.0231481	0.0305805	0.0146898	0.0180867	0.0169224
	0.0189675	0.0275249	0.0184807	0.0250465	0.0213907
	0.0026058	0.0991909	0.0356705	0.110253	0.0795148	TOP FL/RL
	0.00274814	0.105793	0.0415026	0.103203	0.0942314
	0.00416129	0.145292	0.0563865	0.135027	0.127841
	TOP/FOP
	0.109651	3.49784	2.27514	5.7912	3.21664
	0.11872	3.45949	2.82528	5.70602	5.56843
	0.219391	5.27856	3.05111	5.39107	5.97649
avg	0.149254	4.07863	2.71717	5.62943	4.92052
stdev	0.0609093	1.03935	0.39912	0.210772	1.48964
Pvalue			0.0497943	0.0819132	0.174386
			33.3802	-38.0226	-20.6415

## Sheet: set2
	row data set2
	0	0	wt	186	191	0	0	wt	186	191
	no wnt	wnt	wnt	wnt	wnt	no wnt	wnt	wnt	wnt	wnt
	FOP					TOP					Firefly(FL)
	183360	90720	28200	25720	23200	9600	215680	40640	54120	62400
	136720	86800	20880	23200	17600	7920	214920	39240	40280	53800
	174920	98640	27080	25160	21040	8680	253440	40520	55960	61240
	2092440	1078480	548280	388680	383320	2225800	1413840	783840	388560	504560
	2172800	1300840	567920	434560	399560	2343400	1175880	711280	415880	488160	Renila (RL)
	2419160	1145920	560720	370400	373360	1951320	1328360	639160	371480	543800
	0.0876298	0.0841184	0.0514336	0.0661727	0.0605238	0.00431306	0.152549	0.0518473	0.139284	0.123672	FL/RL
	0.0629234	0.0667261	0.0367657	0.0533873	0.0440485	0.0033797	0.182774	0.0551681	0.0968549	0.11021
	0.0723061	0.0860793	0.048295	0.0679266	0.0563531	0.00444827	0.190792	0.0633957	0.150641	0.112615
	0	0	wt	186	191	0	0	wt	186	191
	FOP					TOP
AVERAGE	0.0742864	0.0789746	0.0454981	0.0624955	0.0536418	0.00404701	0.175371	0.0568037	0.128926	0.115499
	TOP/FOP
	0.0492191	1.8135	1.00804	2.10485	2.04336
	0.0537114	2.73916	1.50053	1.81419	2.50201
	0.06152	2.21646	1.31268	2.2177	1.99838
AVG	0.0548168	2.25638	1.27375	2.04558	2.18125
STDEV	0.00622452	0.464119	0.24854	0.208181	0.278696
T TEST			0.0173418	0.0819423	0.675677
			WT Nef	D186A	F191A
%inh			44.4146	-16.0653	-12.6747
			45.2194	33.7684	8.65781
			40.7762	-0.055739	9.83927
AVG			43.47	5.88247	1.94078
STDEV			2.36742	25.442	12.6712

## Sheet: MeanDifference(TC)
	FOP					TOP
wnt	no Wnt	wnt				no wnt	wnt
Nef	EV	EV	WT	D186A	F191A	EV	EV	WT	D186A	F191A
set 1 (FL/RL)	0.0237646	0.0283578	0.0156784	0.0190381	0.0247198	0.0026058	0.0991909	0.0356705	0.110253	0.0795148
	0.0231481	0.0305805	0.0146898	0.0180867	0.0169224	0.00274814	0.105793	0.0415026	0.103203	0.0942314
	0.0189675	0.0275249	0.0184807	0.0250465	0.0213907	0.00416129	0.145292	0.0563865	0.135027	0.127841
set 2 (FL/RL)	0.0876298	0.0841184	0.0514336	0.0661727	0.0605238	0.00431306	0.152549	0.0518473	0.139284	0.123672
	0.0629234	0.0667261	0.0367657	0.0533873	0.0440485	0.0033797	0.182774	0.0551681	0.0968549	0.11021
	0.0723061	0.0860793	0.048295	0.0679266	0.0563531	0.00444827	0.190792	0.0633957	0.150641	0.112615
Data normalization: readout in cell B7 and B112 get the value 1.
set1(FL/RL)	1	1.19328	0.659737	0.80111	1.04019	1	38.0653	13.6889	42.3106	30.5145
	0.974057	1.28681	0.618136	0.761075	0.712085	1.05462	40.599	15.927	39.605	36.1621
	0.798139	1.15823	0.777655	1.05394	0.900105	1.59693	55.757	21.6388	51.818	49.0601
set2(FL/RL)	1	0.95993	0.586942	0.755139	0.690677	1	35.3691	12.021	32.2935	28.6739
	0.71806	0.761455	0.419558	0.609238	0.502665	0.783599	42.3769	12.791	22.4562	25.5526
	0.825132	0.982307	0.551126	0.775154	0.643082	1.03135	44.2358	14.6986	34.9267	26.1102
set1 avg	0.924065	1.21277	0.685176	0.872042	0.884128	1.21718	44.8071	17.0849	44.5779	38.5789
set2 avg	0.847731	0.90123	0.519209	0.713177	0.612141	0.938316	40.6606	13.1702	29.8921	26.7789
avg set1 minus avg set2	0.0763349	0.311542	0.165967	0.158865	0.271987	0.278868	4.14652	3.91471	14.6857	11.8
mean set1	0.924065	1.21277	0.685176	0.872042	0.884128	1.21718	44.8071	17.0849	44.5779	38.5789
mean set2	0.847731	0.90123	0.519209	0.713177	0.612141	0.938316	40.6606	13.1702	29.8921	26.7789
mean difference	0.0763349	0.311542	0.165967	0.158865	0.271987	0.278868	4.14652	3.91471	14.6857	11.8
set 2 same mean	1.07633	1.27147	0.752909	0.914004	0.962663	1.27887	39.5157	15.9357	46.9792	40.4739
	0.71806	0.761455	0.419558	0.609238	0.502665	0.783599	42.3769	12.791	22.4562	25.5526
	1.90147	2.25378	1.30404	1.68916	1.60575	2.31022	83.7515	30.6343	81.9059	66.5841
	1	2	3	4	5	1	2	3	4	5
set 2 same mean	1.07633	1.27147	0.752909	0.914004	0.962663	1.27887	39.5157	15.9357	46.9792	40.4739
	0.794395	1.073	0.585525	0.768102	0.774652	1.06247	46.5234	16.7057	37.1419	37.3526
	0.901467	1.29385	0.717094	0.934019	0.915069	1.31022	48.3824	18.6133	49.6124	37.9102
set1(FL/RL)	1	1.19328	0.659737	0.80111	1.04019	1	38.0653	13.6889	42.3106	30.5145
	0.974057	1.28681	0.618136	0.761075	0.712085	1.05462	40.599	15.927	39.605	36.1621
	0.798139	1.15823	0.777655	1.05394	0.900105	1.59693	55.757	21.6388	51.818	49.0601
avg	0.924065	1.21277	0.685176	0.872042	0.884128	1.21718	44.8071	17.0849	44.5779	38.5789
stdev	0.113696	0.087627	0.0764601	0.115618	0.121096	0.225477	6.7348	2.7354	5.80852	6.10366
t test (not transfected vs transfected)			2.99818e-07					1.47827e-06
				0.00399204	0.00336956
				9.21926e-05

## Sheet: %inhibition
	FOP					TOP
wnt	no Wnt	wnt				no wnt	wnt
Nef	EV	EV	WT	D186A	F191A	EV	EV	WT	D186A	F191A
set 1 (FL/RL)	0.0237646	0.0283578	0.0156784	0.0190381	0.0247198	0.0026058	0.0991909	0.0356705	0.110253	0.0795148
	0.0231481	0.0305805	0.0146898	0.0180867	0.0169224	0.00274814	0.105793	0.0415026	0.103203	0.0942314
	0.0189675	0.0275249	0.0184807	0.0250465	0.0213907	0.00416129	0.145292	0.0563865	0.135027	0.127841
set 2 (FL/RL)	0.0876298	0.0841184	0.0514336	0.0661727	0.0605238	0.00431306	0.152549	0.0518473	0.139284	0.123672
	0.0629234	0.0667261	0.0367657	0.0533873	0.0440485	0.0033797	0.182774	0.0551681	0.0968549	0.11021
	0.0723061	0.0860793	0.048295	0.0679266	0.0563531	0.00444827	0.190792	0.0633957	0.150641	0.112615
Data normalization: readout in cell B7 and B112 get the value 1.
set1(FL/RL)	1	1.19328	0.659737	0.80111	1.04019	1	38.0653	13.6889	42.3106	30.5145
	0.974057	1.28681	0.618136	0.761075	0.712085	1.05462	40.599	15.927	39.605	36.1621
	0.798139	1.15823	0.777655	1.05394	0.900105	1.59693	55.757	21.6388	51.818	49.0601
set2(FL/RL)	1	0.95993	0.586942	0.755139	0.690677	1	35.3691	12.021	32.2935	28.6739
	0.71806	0.761455	0.419558	0.609238	0.502665	0.783599	42.3769	12.791	22.4562	25.5526
	0.825132	0.982307	0.551126	0.775154	0.643082	1.03135	44.2358	14.6986	34.9267	26.1102
1.08217	1	1.31243	0.74148	0.943701	0.956781	1	36.8121	14.0364	36.6237	31.6952	0.821568
AVERAGE (FL/RL)- set1	0.924065	1.21277	0.685176	0.872042	0.884128	1.21718	44.8071	17.0849	44.5779	38.5789
AVERAGE (FL/RL)- set2	0.847731	0.90123	0.519209	0.713177	0.612141	0.938316	40.6606	13.1702	29.8921	26.7789
	0.885898	1.057	0.602192	0.792609	0.748135	1.07775	42.7339	15.1275	37.235	32.6789
sdev	0.12114	0.220293	0.117357	0.112334	0.192324	0.19719	2.93203	2.76812	10.3844	8.34386
8.25493	1	1.8185	0.968771	0.927312	1.58762	1	37.7273	12.2201	27.7357	24.847	0.927859
TOP/FOP	1	31.8999	20.749	52.815	29.3354
	1.08271	31.5501	25.7662	52.0382	50.7834
	2.00082	48.1398	27.8257	49.1659	54.5049
	1	36.8456	20.4808	42.7649	41.5156
	1.09127	55.6525	30.4868	36.8595	50.8342
	1.24992	45.0326	26.67	45.0577	FALSE
AVERAGE	1.23745	41.5201	25.3297	46.4502	45.3947
stdev	0.384957	9.69209	3.98266	6.10923	10.1805
																)
%inh		=
	FOP					TOP
wnt	no Wnt	wnt				no wnt	wnt
Nef	EV	EV	WT	D186A	F191A	EV	EV	WT	D186A	F191A
	0.924065	1.21277	0.685176	0.872042	0.884128	1.21718	44.8071	17.0849	44.5779	38.5789
	0.847731	0.90123	0.519209	0.713177	0.612141	0.938316	40.6606	13.1702	29.8921	26.7789
	0.0763349	0.311542	0.165967	0.158865	0.271987	0.278868	4.14652	3.91471	14.6857	11.8
set 2 same mean	1.07633	1.27147	0.752909	0.914004	0.962663	1.27887	39.5157	15.9357	46.9792	40.4739
	0.71806	0.761455	0.419558	0.609238	0.502665	0.783599	42.3769	12.791	22.4562	25.5526
	1.90147	2.25378	1.30404	1.68916	1.60575	2.31022	83.7515	30.6343	81.9059	66.5841
stdev	0.424939	0.495902	0.297417	0.382016	0.373472	0.550936	17.7266	6.72316	19.5915	14.7705
percentage of inhibition
TOP/FOP	1.31721	36.946	24.935	51.1189	43.635
	1.10686	45.1168	25.3659	41.914	43.7463
	3.65322	13.3097	23.5872	92.4418	43.3845
	1.18817	31.0787	21.1655	51.3993	42.0437
	1.09127	55.6525	30.4868	36.8595	50.8342
	1.21497	37.1605	23.4919	48.4892	41.4662
%inh			32.4985	-38.3837	-18.1239
			43.7773	7.09882	3.03766
			36.7817	-30.4875	-11.5882
			31.8969	-65.3845	-35.2813
			45.2169	33.7655	8.65375
			36.7825	-30.4858	-11.5868
average			37.8257	-20.6462	-10.8148
sddev			5.58137	35.3277	15.647
t test				0.00124995	1.51257e-05
